# Supplementary material for: A new species of Tegenaria Latreille, 1804 (Araneae, Agelenidae) from Turkey
Source: Zookeys. 2010 Jul 23;(51):1–16. doi: 10.3897/zookeys.51.467 (PMC3088024; doi:10.3897/zookeys.51.467)
Supplement: XML Treatment for Tegenaria bayrami [file zookeys.51.467-treatment1.xml]

<!DOCTYPE tp:taxon-treatment
  PUBLIC "-//TaxonX//DTD Taxonomic Treatment Publishing DTD v0 20100105//EN" "tax-treatment-NSO.dtd">
<tp:taxon-treatment xmlns:tp="http://www.plazi.org/taxpub"><tp:treatment-meta><mixed-citation publication-type="journal"><person-group><name><surname>Kaya</surname><given-names>Rahşen S.</given-names></name><name><surname>Kunt</surname><given-names>Kadir B.</given-names></name><name><surname>Marusik</surname><given-names>Yuri M.</given-names></name><name><surname>Uğurtaş</surname><given-names>İsmail H.</given-names></name></person-group><article-title>A new species of <italic>Tegenaria</italic> Latreille, 1804 (Araneae, Agelenidae) from Turkey</article-title><source>Zookeys</source><day>23</day><month>7</month><year>2010</year><volume>2010</volume><issue>51</issue><fpage>1</fpage><lpage>16</lpage><pub-id pub-id-type="doi">10.3897/zookeys.51.467</pub-id></mixed-citation></tp:treatment-meta><tp:nomenclature><tp:taxon-name>
                        <tp:taxon-name-part taxon-name-part-type="genus">Tegenaria</tp:taxon-name-part>
                        <tp:taxon-name-part taxon-name-part-type="species">bayrami</tp:taxon-name-part>
                        <object-id xmlns:xlink="http://www.w3.org/1999/xlink" xlink:type="simple">urn:lsid:zoobank.org:act:705E551F-CD34-4BAE-9757-48B8AC25B970</object-id>
                    </tp:taxon-name><tp:taxon-status xmlns:xlink="http://www.w3.org/1999/xlink" xlink:type="simple">sp. n.</tp:taxon-status><xref ref-type="fig" rid="F1"/><xref ref-type="fig" rid="F2"/><xref ref-type="fig" rid="F3">Figs 1-16</xref><xref ref-type="fig" rid="F7">20</xref></tp:nomenclature><tp:treatment-sec sec-type="Material"><title>Material.</title><p>Holotype: male (ZMUU):Turkey: Antalya Province, Manavgat District, Beşkonak Village, Köprülü Canyon, 37°11’N 31°11’E, 243 m a.s.l., 01.VI.2006, R. S. Kaya.</p><fig id="F1" orientation="portrait" position="float"><label>Figures 1-5</label><caption><p>The general appearance and male palp of <tp:taxon-name>Tegenaria bayrami</tp:taxon-name> sp. n. <bold>1</bold> male, dorsal view <bold>2</bold> female, dorsal view <bold>3</bold> female prosoma, lateral view, showing long legs <bold>4-5</bold> male palp, ventral and retrolateral views respectively.</p></caption><graphic xmlns:xlink="http://www.w3.org/1999/xlink" xlink:href="ZooKeys-051-001-g001.jpg" position="float" orientation="portrait" xlink:type="simple"/></fig><fig id="F2" orientation="portrait" position="float"><label>Figures 6-10</label><caption><p>The male palp of <tp:taxon-name>Tegenaria bayrami</tp:taxon-name> sp. n. <bold>6</bold> ventral view <bold>7</bold> lateral view <bold>8</bold> dorsal view <bold>9</bold> entire palp, retrolateral view <bold>10</bold> tibia and tarsus, retrolateral view.</p></caption><graphic xmlns:xlink="http://www.w3.org/1999/xlink" xlink:href="ZooKeys-051-001-g002.jpg" position="float" orientation="portrait" xlink:type="simple"/></fig><fig id="F3" orientation="portrait" position="float"><label>Figures 11-16</label><caption><p>The epigyne and spermathecae of <tp:taxon-name>Tegenaria bayrami</tp:taxon-name> sp. n. <bold>11</bold> before maceration, ventral view <bold>12</bold> ditto, caudal view <bold>13-14</bold> after maceration, ventral and dorsal views <bold>15</bold> ditto, latero-dorsal view <bold>16</bold> ditto, dorsal view.</p></caption><graphic xmlns:xlink="http://www.w3.org/1999/xlink" xlink:href="ZooKeys-051-001-g003.jpg" position="float" orientation="portrait" xlink:type="simple"/></fig></tp:treatment-sec><tp:treatment-sec sec-type="Paratypes"><title>Paratypes.</title><p>One male, one female and three subadult females (ZMUU), one male (ZMMU): same data as for the holotype, 21.VI.2010.</p></tp:treatment-sec><tp:treatment-sec sec-type="Etymology"><title>Etymology.</title><p>The species is named in honor of Prof. Dr. Abdullah Bayram, who has made an important contribution to Turkish arachnology.</p></tp:treatment-sec><tp:treatment-sec sec-type="Diagnosis"><title>Diagnosis.</title><p><tp:taxon-name>Tegenaria bayrami</tp:taxon-name> sp. n. is closely related to <tp:taxon-name>Tegenaria longimana</tp:taxon-name> Simon, 1898, <tp:taxon-name>Tegenaria vignai</tp:taxon-name> Brignoli, 1978 and <tp:taxon-name>Tegenaria halidi</tp:taxon-name> Guseinov, Marusik &amp; Koponen, 2005. Males of the new species can be easily distinguished from the mentioned species by the shape of the large and curved median apophysis and the pointed tip of the conductor (<xref ref-type="fig" rid="F1">Figs 4</xref>, <xref ref-type="fig" rid="F2">6</xref>). The female of <tp:taxon-name>Tegenaria bayrami</tp:taxon-name> sp. n. can be separated from all other <tp:taxon-name>Tegenaria</tp:taxon-name> species by the square-shaped epigynal plate (<xref ref-type="fig" rid="F3">Figs 11</xref>), short ducts and round spermathecae (<xref ref-type="fig" rid="F3">Figs 14–16</xref>).</p></tp:treatment-sec><tp:treatment-sec sec-type="Description"><title>Description.</title><sec sec-type="Male"><title>Male (holotype).</title><p>Total length 9.00. Prosoma: carapace 4.60 long, 3.50 wide. Carapace brownish yellow, with two longitudinal darkened bands (<xref ref-type="fig" rid="F1">Fig 1</xref>), margins not darkened, scarce plumose hairs present. Cephalic region: 1.80 wide, darker and separated from the thoracic region by a distinct, darkened line. PER: 0.9 wide. Diameter of PME: 0.20; PLE: 0.22; AME: 0.10; ALE: 0.22. Distance of PME–PME: 0.10; PME–AME: 0.07. Eye formula: ALE=PLE&gt;PME&gt;AME. Clypeus height (measured from bottom of AME): 0.35, clypeus height (measured from bottom of ALE): 0.30. Clypeus deep reddish brown. Eye rows: AER slightly recurved, PER straight in dorsal view. Eye region darker. Chelicerae: 1.17 long; 0.90 wide. Chelicerae red-brown. Gnathocoxae: 1.32 long; 0.65 wide. Labium: 0.77 long; 0.70 wide. Gnathocoxae and labium brown. Sternum: 2.25 long; 2.22 wide. Sternum heart-shaped, pointed backwards, brown, with a light median band and three pairs of sublateral round spots. Legs light brown, with dark annulations, densely covered with plumose hairs; legs I and II are darker than legs III and IV (<xref ref-type="fig" rid="F1">Fig. 1</xref>). Number of dorsal tarsal trichobothria on tarsi I and III: 10, tarsi II and IV: 9. Leg measurements are given in <xref ref-type="table" rid="T1">Table 1</xref>, and spine formulae in <xref ref-type="table" rid="T2">Table 2</xref>. Abdomen: 4.4 long, 2.6 wide; dorsum appears yellowish brown, with a reticulate patter of a series of transverse black lines along the dorsal mid-line and sides. Venter pale brown, with many short hairs and longitudinal black bars between the epigastric furrow and spinnerets.</p><p>Male palp as in <xref ref-type="fig" rid="F1">Figs 4</xref>–<xref ref-type="fig" rid="F2">10</xref>; very long (femur 5.10, patella 1.00, tibia 2.70, tarsus 2.20, (total 11.00), longer than body. Femur approximately 1.8 times longer than tibia, <!--PageBreak-->tibia 1.2 times longer than cymbium. Retrolateral tibial apophysis with two branches: lateral branch in dorsal view elongated and more or less rectangular, in retrolateral view triangular and tapering off towards the tip; broad and rounded latero-ventral branch with a small protuberance close to lateral branch in retrolateral view. Median apophysis<!--PageBreak--> long, in ventral view its base is large and broad, tip is claw-like. Conductor long, beak-shaped in ventral view; embolus thick and short in ventral view.</p></sec><sec sec-type="Female"><title>Female.</title><p>Total length 11.40. Prosoma: carapace 5.40 long, 4.00 wide. Carapace light yellow, with two longitudinal darkened bands (<xref ref-type="fig" rid="F1">Figs 2–3</xref>), margins not darkened, scarce hairs present. Cephalic region: 2.40 wide, darker and separated from the thoracic region by a distinct, darkened line. PER: 1.17 wide. Diameter of PME: 0.20; PLE: 0.22; AME: 0.12; ALE: 0.22. Distance of PME–PME: 0.20; PME–AME: 0.25. Eye formula: ALE=PLE&gt;PME&gt;AME. Clypeus height (measured from bottom of AME): 0.42, clypeus height (measured from bottom of ALE): 0.40. Clypeus dark brown. Eye rows: AER slightly recurved, PER straight in dorsal view. Chelicerae: 2.50 long; 1.30 wide. Chelicerae brown. Gnathocoxae: 1.50 long; 0.90 wide. Labium: 0.90 long; 0.80 wide. Gnathocoxae and labium brown, labium slightly longer than wide. Sternum: 2.60 long; 2.40 wide. Sternum heart-shaped, pointed towards rear end, brown, with light median band and three pairs of sublateral round spots. Legs light brown, with dark annulations, densely covered by long hairs, plumose hairs present. Number of dorsal tarsal trichobothria on tarsi I and IV: 11, tarsi II and III: 10. Leg measurements are given in <xref ref-type="table" rid="T1">Table 1</xref>, and spine formulae in <xref ref-type="table" rid="T2">Table 2</xref>. Abdomen: <!--PageBreak-->6.00 long, 4.10 wide; dorsum yellowish brown, with a reticulate patter of a series of transverse, thick black lines along the dorsal mid-line and sides (<xref ref-type="fig" rid="F1">Fig. 2</xref>). Venter pale brown, with many short hairs and longitudinal black bars between the epigastric furrow and spinnerets.</p><!--PageBreak--><table-wrap id="T1" position="float" orientation="portrait"><label>Table 1</label><caption><p>Leg and palp measurements of the holotype male and paratype female of <tp:taxon-name>Tegenaria bayrami</tp:taxon-name> sp. n.</p></caption><table><tr><th colspan="2" rowspan="1"/><th rowspan="1" colspan="1">femur</th><th rowspan="1" colspan="1">patella</th><th rowspan="1" colspan="1">tibia</th><th rowspan="1" colspan="1">metatarsus</th><th rowspan="1" colspan="1">tarsus</th><th rowspan="1" colspan="1">total</th></tr><tr><td rowspan="1" colspan="1">male</td><td rowspan="1" colspan="1">palp</td><td rowspan="1" colspan="1">5.1</td><td rowspan="1" colspan="1">1.0</td><td rowspan="1" colspan="1">2.7</td><td rowspan="1" colspan="1">-</td><td rowspan="1" colspan="1">2.2</td><td rowspan="1" colspan="1">11.0</td></tr><tr><td rowspan="1" colspan="1"/><td rowspan="1" colspan="1">Leg I</td><td rowspan="1" colspan="1">11.1</td><td rowspan="1" colspan="1">2.1</td><td rowspan="1" colspan="1">11.6</td><td rowspan="1" colspan="1">13.6</td><td rowspan="1" colspan="1">4.2</td><td rowspan="1" colspan="1">42.6</td></tr><tr><td rowspan="1" colspan="1"/><td rowspan="1" colspan="1">Leg II</td><td rowspan="1" colspan="1">9.7</td><td rowspan="1" colspan="1">1.9</td><td rowspan="1" colspan="1">9.6</td><td rowspan="1" colspan="1">12.0</td><td rowspan="1" colspan="1">3.6</td><td rowspan="1" colspan="1">36.8</td></tr><tr><td rowspan="1" colspan="1"/><td rowspan="1" colspan="1">Leg III</td><td rowspan="1" colspan="1">8.2</td><td rowspan="1" colspan="1">1.8</td><td rowspan="1" colspan="1">7.8</td><td rowspan="1" colspan="1">10.5</td><td rowspan="1" colspan="1">3.0</td><td rowspan="1" colspan="1">31.3</td></tr><tr><td rowspan="1" colspan="1"/><td rowspan="1" colspan="1">Leg IV</td><td rowspan="1" colspan="1">9.6</td><td rowspan="1" colspan="1">1.8</td><td rowspan="1" colspan="1">9.4</td><td rowspan="1" colspan="1">13.4</td><td rowspan="1" colspan="1">3.4</td><td rowspan="1" colspan="1">37.6</td></tr><tr><td rowspan="1" colspan="1">female</td><td rowspan="1" colspan="1">palp</td><td rowspan="1" colspan="1">3.3</td><td rowspan="1" colspan="1">1.2</td><td rowspan="1" colspan="1">2.2</td><td rowspan="1" colspan="1">-</td><td rowspan="1" colspan="1">2.7</td><td rowspan="1" colspan="1">9.4</td></tr><tr><td rowspan="1" colspan="1"/><td rowspan="1" colspan="1">Leg I</td><td rowspan="1" colspan="1">9.7</td><td rowspan="1" colspan="1">2.1</td><td rowspan="1" colspan="1">8.8</td><td rowspan="1" colspan="1">11.4</td><td rowspan="1" colspan="1">3.7</td><td rowspan="1" colspan="1">35.7</td></tr><tr><td rowspan="1" colspan="1"/><td rowspan="1" colspan="1">Leg II</td><td rowspan="1" colspan="1">8.8</td><td rowspan="1" colspan="1">2.0</td><td rowspan="1" colspan="1">7.9</td><td rowspan="1" colspan="1">9.6</td><td rowspan="1" colspan="1">3.2</td><td rowspan="1" colspan="1">31.5</td></tr><tr><td rowspan="1" colspan="1"/><td rowspan="1" colspan="1">Leg III</td><td rowspan="1" colspan="1">7.2</td><td rowspan="1" colspan="1">1.6</td><td rowspan="1" colspan="1">6.6</td><td rowspan="1" colspan="1">8.5</td><td rowspan="1" colspan="1">3.0</td><td rowspan="1" colspan="1">26.9</td></tr><tr><td rowspan="1" colspan="1"/><td rowspan="1" colspan="1">Leg IV</td><td rowspan="1" colspan="1">9.4</td><td rowspan="1" colspan="1">2.0</td><td rowspan="1" colspan="1">8.2</td><td rowspan="1" colspan="1">11.1</td><td rowspan="1" colspan="1">3.2</td><td rowspan="1" colspan="1">33.9</td></tr></table></table-wrap><table-wrap id="T2" position="float" orientation="portrait"><label>Table 2</label><caption><p>Spination of legs and palps of <tp:taxon-name>Tegenaria bayrami</tp:taxon-name> sp. n. The formula gives the number of spines in the following order: dorsal – prolateral – retrolateral – ventral. The letter ‘p’ indicates a pair of spines that occur at this position.</p></caption><table><tr><th colspan="2" rowspan="1"/><th rowspan="1" colspan="1">femur</th><th rowspan="1" colspan="1">patella</th><th rowspan="1" colspan="1">tibia</th><th rowspan="1" colspan="1">metatarsus</th><th rowspan="1" colspan="1">tarsus</th></tr><tr><td rowspan="1" colspan="1">palp</td><td rowspan="1" colspan="1">Paratype (female)</td><td rowspan="1" colspan="1">2-1-1-0</td><td rowspan="1" colspan="1">2-0-0-0</td><td rowspan="1" colspan="1">2-2-0-0</td><td rowspan="1" colspan="1">-</td><td rowspan="1" colspan="1">many</td></tr><tr><td rowspan="1" colspan="1">leg I</td><td rowspan="1" colspan="1">Holotype (male)</td><td rowspan="1" colspan="1">1-2-3-0</td><td rowspan="1" colspan="1">1-0-0-0</td><td rowspan="1" colspan="1">0-1-1-1</td><td rowspan="1" colspan="1">0-1-0-1p+1+1p</td><td rowspan="1" colspan="1">0-0-0-0</td></tr><tr><td rowspan="1" colspan="1"/><td rowspan="1" colspan="1">Paratype (female)</td><td rowspan="1" colspan="1">2-3-2-0</td><td rowspan="1" colspan="1">2-0-0-0</td><td rowspan="1" colspan="1">1-1-1-1</td><td rowspan="1" colspan="1">1-1-1-1p+1p+1p</td><td rowspan="1" colspan="1">0-0-0-0</td></tr><tr><td rowspan="1" colspan="1">leg II</td><td rowspan="1" colspan="1">Holotype (male)</td><td rowspan="1" colspan="1">2-3-2-0</td><td rowspan="1" colspan="1">1-0-0-0</td><td rowspan="1" colspan="1">1-2-1-1+1p</td><td rowspan="1" colspan="1">0-2-1-1p+1+1p</td><td rowspan="1" colspan="1">0-0-0-0</td></tr><tr><td rowspan="1" colspan="1"/><td rowspan="1" colspan="1">Paratype (female)</td><td rowspan="1" colspan="1">2-3-2-0</td><td rowspan="1" colspan="1">1-0-0-0</td><td rowspan="1" colspan="1">1-2-0-1p+1p</td><td rowspan="1" colspan="1">0-2-1-1p+1p+1p</td><td rowspan="1" colspan="1">0-0-0-0</td></tr><tr><td rowspan="1" colspan="1">leg III</td><td rowspan="1" colspan="1">Holotype (male)</td><td rowspan="1" colspan="1">2-2-2-0</td><td rowspan="1" colspan="1">1-0-0-0</td><td rowspan="1" colspan="1">1-2-1-1p+1p+1p</td><td rowspan="1" colspan="1">1-3-3-1p+1+1+1p</td><td rowspan="1" colspan="1">0-0-0-0</td></tr><tr><td rowspan="1" colspan="1"/><td rowspan="1" colspan="1">Paratype (female)</td><td rowspan="1" colspan="1">4-5-4-0</td><td rowspan="1" colspan="1">1-0-0-0</td><td rowspan="1" colspan="1">1-2-1-1p+1p+1p</td><td rowspan="1" colspan="1">1-4-4-1p+1+1+1p+1p</td><td rowspan="1" colspan="1">0-0-0-0</td></tr><tr><td rowspan="1" colspan="1">leg IV</td><td rowspan="1" colspan="1">Holotype (male)</td><td rowspan="1" colspan="1">2-2-3-0</td><td rowspan="1" colspan="1">1-0-0-0</td><td rowspan="1" colspan="1">1-2-2+1p+1p</td><td rowspan="1" colspan="1">2-3-4-1+1+1+1p</td><td rowspan="1" colspan="1">0-0-0-0</td></tr><tr><td rowspan="1" colspan="1"/><td rowspan="1" colspan="1">Paratype (female)</td><td rowspan="1" colspan="1">2-2-3-0</td><td rowspan="1" colspan="1">2-0-0-0</td><td rowspan="1" colspan="1">2-3-2-1p+1+1+1p</td><td rowspan="1" colspan="1">2-3-4-1p+1p+1p</td><td rowspan="1" colspan="1">0-0-0-0</td></tr></table></table-wrap><p>Epigyne and spermathecae as in <xref ref-type="fig" rid="F3">Figs 11-16</xref>. Fovea absent, median plate square-shaped; copulatory openings almost invisible on intact epigyne, but readily visible following hair removal. Insemination duct short, spermathecae almost round.</p></sec></tp:treatment-sec><tp:treatment-sec sec-type="Habitat"><title>Habitat.</title><p>The new species was collected from damp places of rocky areas along the River Köprüçay (Köprülü Canyon, Antalya). The canyon is located on the lower slopes of the West Taurus Mountain ranges. Samples were collected from their big funnel webs during the day. The collection of a male in copula with a female clearly suggests that both sexes described here are conspecific.</p></tp:treatment-sec><tp:treatment-sec sec-type="Distribution"><title>Distribution.</title><p>Turkey, known only from the type locality (<xref ref-type="fig" rid="F7">Fig. 20</xref>).</p></tp:treatment-sec><tp:treatment-sec><!--Section generated to contain objects referenced in tp:taxon-treatment.--><fig id="F7" orientation="portrait" position="float"><label>Figure 20</label><caption><p>The distribution of <tp:taxon-name>Tegenaria agnolettii</tp:taxon-name> (<bold>1</bold>), <tp:taxon-name>Tegenaria averni</tp:taxon-name> (<bold>2</bold>), <tp:taxon-name>Tegenaria comnena</tp:taxon-name> (<bold>3</bold>), <tp:taxon-name>Tegenaria cottarellii</tp:taxon-name> (<bold>4</bold>), <tp:taxon-name>Tegenaria elysii</tp:taxon-name> (<bold>5</bold>), <tp:taxon-name>Tegenaria faniapollinis</tp:taxon-name> (<bold>6</bold>), <tp:taxon-name>Tegenaria forestieroi</tp:taxon-name> (<bold>7</bold>), <tp:taxon-name>Tegenaria hamid</tp:taxon-name> (<bold>8</bold>), <tp:taxon-name>Tegenaria karaman</tp:taxon-name> (<bold>9</bold>), <tp:taxon-name>Tegenaria mamikonian</tp:taxon-name> (<bold>10</bold>), <tp:taxon-name>Tegenaria melbae</tp:taxon-name> (<bold>11</bold>), <tp:taxon-name>Tegenaria percuriosa</tp:taxon-name> (<bold>12</bold>), <tp:taxon-name>Tegenaria tekke</tp:taxon-name> (<bold>13</bold>), <tp:taxon-name>Tegenaria vignai</tp:taxon-name> (<bold>14</bold>), <tp:taxon-name>Tegenaria xenophontis</tp:taxon-name> (<bold>15</bold>) and <tp:taxon-name>Tegenaria bayrami</tp:taxon-name> sp. n. (star) in Turkey.</p></caption><graphic xmlns:xlink="http://www.w3.org/1999/xlink" xlink:href="ZooKeys-051-001-g007.jpg" position="float" orientation="portrait" xlink:type="simple"/></fig></tp:treatment-sec></tp:taxon-treatment>
