# Supplementary material for: A new species of Tegenaria Latreille, 1804 (Araneae, Agelenidae) from Turkey
Source: Zookeys. 2010 Jul 23;(51):1–16. doi: 10.3897/zookeys.51.467 (PMC3088024; doi:10.3897/zookeys.51.467)
Supplement: XML Treatment for Tegenaria agrestis [file zookeys.51.467-treatment3.xml]

<!DOCTYPE tp:taxon-treatment
  PUBLIC "-//TaxonX//DTD Taxonomic Treatment Publishing DTD v0 20100105//EN" "tax-treatment-NSO.dtd">
<tp:taxon-treatment xmlns:tp="http://www.plazi.org/taxpub"><tp:treatment-meta><mixed-citation publication-type="journal"><person-group><name><surname>Kaya</surname><given-names>Rahşen S.</given-names></name><name><surname>Kunt</surname><given-names>Kadir B.</given-names></name><name><surname>Marusik</surname><given-names>Yuri M.</given-names></name><name><surname>Uğurtaş</surname><given-names>İsmail H.</given-names></name></person-group><article-title>A new species of <italic>Tegenaria</italic> Latreille, 1804 (Araneae, Agelenidae) from Turkey</article-title><source>Zookeys</source><day>23</day><month>7</month><year>2010</year><volume>2010</volume><issue>51</issue><fpage>1</fpage><lpage>16</lpage><pub-id pub-id-type="doi">10.3897/zookeys.51.467</pub-id></mixed-citation></tp:treatment-meta><tp:nomenclature><label>2. </label><tp:taxon-name>
                        <tp:taxon-name-part taxon-name-part-type="genus">Tegenaria</tp:taxon-name-part> 
                        <tp:taxon-name-part taxon-name-part-type="species">agrestis</tp:taxon-name-part>
                    </tp:taxon-name><tp:taxon-authority>(Walckenaer, 1802)</tp:taxon-authority><xref ref-type="fig" rid="F4">Fig. 17</xref></tp:nomenclature><tp:treatment-sec sec-type="General distribution"><title>General distribution:</title><p>Europe to Central Asia, USA and Canada.</p></tp:treatment-sec><tp:treatment-sec sec-type="Distribution in Turkey"><title>Distribution in Turkey:</title><p>Anatolia, no exact locality. It was reported from Turkey by <xref ref-type="bibr" rid="B9">Caporiacco (1935)</xref> only. It is likely that this record is the result of a misidentification.</p></tp:treatment-sec><tp:treatment-sec><!--Section generated to contain objects referenced in tp:taxon-treatment.--><fig id="F4" orientation="portrait" position="float"><label>Figure 17</label><caption><p>The distribution of <tp:taxon-name>Tegenaria agrestis</tp:taxon-name> (? = no exact locality in Anatolia; see <xref ref-type="bibr" rid="B9">Caporiacco, 1935</xref>), <tp:taxon-name>Tegenaria domestica</tp:taxon-name> (<bold>1</bold>) and <tp:taxon-name>Tegenaria parietina</tp:taxon-name> (<bold>2</bold>) in Turkey.</p></caption><graphic xmlns:xlink="http://www.w3.org/1999/xlink" xlink:href="ZooKeys-051-001-g004.jpg" position="float" orientation="portrait" xlink:type="simple"/></fig></tp:treatment-sec><ref-list><p>For a complete list of references see <xref ref-type="bibr" rid="B20">Platnick (2010)</xref>.</p><ref id="B9"><mixed-citation xmlns:xlink="http://www.w3.org/1999/xlink" xlink:type="simple"><person-group><name name-style="western"><surname>Caporiacco</surname><given-names>L di</given-names></name></person-group>(<year>1935</year>)<article-title> Escursione del Profig. Nello Beccari in Anatolia. Aracnidi.</article-title><source>Monitore Zoologico Italiano, Firenze</source><volume>46</volume>: <fpage>283</fpage>-<lpage>289</lpage>.</mixed-citation></ref><ref id="B20"><mixed-citation xmlns:xlink="http://www.w3.org/1999/xlink" xlink:type="simple"><person-group><name name-style="western"><surname>Platnick</surname><given-names>NI</given-names></name></person-group>(<year>2010</year>)<source> The world spider catalog, version 10.5. American Museum of Natural History.</source><ext-link ext-link-type="uri" xlink:href="http://research.amnh.org/entomology/spiders/catalog/index.html" xlink:type="simple">http://research.amnh.org/entomology/spiders/catalog/index.html</ext-link><comment>[accessed 26.IV.2010]</comment></mixed-citation></ref></ref-list></tp:taxon-treatment>
