# Supplementary material for: A new species of Tegenaria Latreille, 1804 (Araneae, Agelenidae) from Turkey
Source: Zookeys. 2010 Jul 23;(51):1–16. doi: 10.3897/zookeys.51.467 (PMC3088024; doi:10.3897/zookeys.51.467)
Supplement: XML Treatment for Tegenaria atrica [file zookeys.51.467-treatment4.xml]

<!DOCTYPE tp:taxon-treatment
  PUBLIC "-//TaxonX//DTD Taxonomic Treatment Publishing DTD v0 20100105//EN" "tax-treatment-NSO.dtd">
<tp:taxon-treatment xmlns:tp="http://www.plazi.org/taxpub"><tp:treatment-meta><mixed-citation publication-type="journal"><person-group><name><surname>Kaya</surname><given-names>Rahşen S.</given-names></name><name><surname>Kunt</surname><given-names>Kadir B.</given-names></name><name><surname>Marusik</surname><given-names>Yuri M.</given-names></name><name><surname>Uğurtaş</surname><given-names>İsmail H.</given-names></name></person-group><article-title>A new species of <italic>Tegenaria</italic> Latreille, 1804 (Araneae, Agelenidae) from Turkey</article-title><source>Zookeys</source><day>23</day><month>7</month><year>2010</year><volume>2010</volume><issue>51</issue><fpage>1</fpage><lpage>16</lpage><pub-id pub-id-type="doi">10.3897/zookeys.51.467</pub-id></mixed-citation></tp:treatment-meta><tp:nomenclature><label>3. </label><tp:taxon-name>
                        <tp:taxon-name-part taxon-name-part-type="genus">Tegenaria</tp:taxon-name-part> 
                        <tp:taxon-name-part taxon-name-part-type="species">atrica</tp:taxon-name-part>
                    </tp:taxon-name><tp:taxon-authority>C.L. Koch, 1843</tp:taxon-authority><xref ref-type="fig" rid="F5">Fig. 18</xref></tp:nomenclature><tp:treatment-sec sec-type="General distribution"><title>General distribution:</title><p>Europe, introduced to North America.</p></tp:treatment-sec><tp:treatment-sec sec-type="Distribution in Turkey"><title>Distribution in Turkey:</title><p>İstanbul Province: Şile District; Kayseri Province: Yeşilhisar District, Harmankaya Cave (<xref ref-type="bibr" rid="B21">Roewer 1959</xref>). It is likely that this species was misidentified from Turkish specimens and probably does not occur in the country.</p><!--PageBreak--></tp:treatment-sec><tp:treatment-sec><!--Section generated to contain objects referenced in tp:taxon-treatment.--><fig id="F5" orientation="portrait" position="float"><label>Figure 18</label><caption><p>The distribution of <tp:taxon-name>Tegenaria atrica</tp:taxon-name> (<bold>1</bold>) in Turkey.</p></caption><graphic xmlns:xlink="http://www.w3.org/1999/xlink" xlink:href="ZooKeys-051-001-g005.jpg" position="float" orientation="portrait" xlink:type="simple"/></fig></tp:treatment-sec><ref-list><p>For a complete list of references see <xref ref-type="bibr" rid="B20">Platnick (2010)</xref>.</p><ref id="B21"><mixed-citation xmlns:xlink="http://www.w3.org/1999/xlink" xlink:type="simple"><person-group><name name-style="western"><surname>Roewer</surname><given-names>CF</given-names></name></person-group>(<year>1959</year>)<article-title> Die Araneae, Solifuga und Opiliones der Sammlungen des Herrn Dr. K. Lindberg aus Griechenland, Creta, Anatolien, Iran und Indien. Göteborgs Kungl.</article-title><source>Vetenskaps-och Vitterhets-Samhälles Handlingar</source><volume>8</volume> (<issue>4</issue>): <fpage>1</fpage>-<lpage>47</lpage>.</mixed-citation></ref><ref id="B20"><mixed-citation xmlns:xlink="http://www.w3.org/1999/xlink" xlink:type="simple"><person-group><name name-style="western"><surname>Platnick</surname><given-names>NI</given-names></name></person-group>(<year>2010</year>)<source> The world spider catalog, version 10.5. American Museum of Natural History.</source><ext-link ext-link-type="uri" xlink:href="http://research.amnh.org/entomology/spiders/catalog/index.html" xlink:type="simple">http://research.amnh.org/entomology/spiders/catalog/index.html</ext-link><comment>[accessed 26.IV.2010]</comment></mixed-citation></ref></ref-list></tp:taxon-treatment>
