# Supplementary material for: A new species of Tegenaria Latreille, 1804 (Araneae, Agelenidae) from Turkey
Source: Zookeys. 2010 Jul 23;(51):1–16. doi: 10.3897/zookeys.51.467 (PMC3088024; doi:10.3897/zookeys.51.467)
Supplement: XML Treatment for Tegenaria elysii [file zookeys.51.467-treatment11.xml]

<!DOCTYPE tp:taxon-treatment
  PUBLIC "-//TaxonX//DTD Taxonomic Treatment Publishing DTD v0 20100105//EN" "tax-treatment-NSO.dtd">
<tp:taxon-treatment xmlns:tp="http://www.plazi.org/taxpub"><tp:treatment-meta><mixed-citation publication-type="journal"><person-group><name><surname>Kaya</surname><given-names>Rahşen S.</given-names></name><name><surname>Kunt</surname><given-names>Kadir B.</given-names></name><name><surname>Marusik</surname><given-names>Yuri M.</given-names></name><name><surname>Uğurtaş</surname><given-names>İsmail H.</given-names></name></person-group><article-title>A new species of <italic>Tegenaria</italic> Latreille, 1804 (Araneae, Agelenidae) from Turkey</article-title><source>Zookeys</source><day>23</day><month>7</month><year>2010</year><volume>2010</volume><issue>51</issue><fpage>1</fpage><lpage>16</lpage><pub-id pub-id-type="doi">10.3897/zookeys.51.467</pub-id></mixed-citation></tp:treatment-meta><tp:nomenclature><label>10. </label><tp:taxon-name>
                        <tp:taxon-name-part taxon-name-part-type="genus">Tegenaria</tp:taxon-name-part> 
                        <tp:taxon-name-part taxon-name-part-type="species">elysii</tp:taxon-name-part>
                    </tp:taxon-name><tp:taxon-authority>Brignoli, 1978</tp:taxon-authority><xref ref-type="fig" rid="F7">Fig. 20</xref><tp:nomenclature-citation-list><tp:nomenclature-citation><tp:taxon-name>Tegenaria elysii</tp:taxon-name><comment><xref ref-type="bibr" rid="B7">Brignoli 1978a</xref>: 49, fig. 9 (known from female only).</comment></tp:nomenclature-citation></tp:nomenclature-citation-list></tp:nomenclature><tp:treatment-sec sec-type="General distribution"><title>General distribution:</title><p>Turkey.</p></tp:treatment-sec><tp:treatment-sec sec-type="Distribution in Turkey"><title>Distribution in Turkey:</title><p>Mersin Province: Silifke District, Dilek Cave and Cennet Cave (<xref ref-type="bibr" rid="B7">Brignoli 1978a</xref>).</p></tp:treatment-sec><tp:treatment-sec><!--Section generated to contain objects referenced in tp:taxon-treatment.--><fig id="F7" orientation="portrait" position="float"><label>Figure 20</label><caption><p>The distribution of <tp:taxon-name>Tegenaria agnolettii</tp:taxon-name> (<bold>1</bold>), <tp:taxon-name>Tegenaria averni</tp:taxon-name> (<bold>2</bold>), <tp:taxon-name>Tegenaria comnena</tp:taxon-name> (<bold>3</bold>), <tp:taxon-name>Tegenaria cottarellii</tp:taxon-name> (<bold>4</bold>), <tp:taxon-name>Tegenaria elysii</tp:taxon-name> (<bold>5</bold>), <tp:taxon-name>Tegenaria faniapollinis</tp:taxon-name> (<bold>6</bold>), <tp:taxon-name>Tegenaria forestieroi</tp:taxon-name> (<bold>7</bold>), <tp:taxon-name>Tegenaria hamid</tp:taxon-name> (<bold>8</bold>), <tp:taxon-name>Tegenaria karaman</tp:taxon-name> (<bold>9</bold>), <tp:taxon-name>Tegenaria mamikonian</tp:taxon-name> (<bold>10</bold>), <tp:taxon-name>Tegenaria melbae</tp:taxon-name> (<bold>11</bold>), <tp:taxon-name>Tegenaria percuriosa</tp:taxon-name> (<bold>12</bold>), <tp:taxon-name>Tegenaria tekke</tp:taxon-name> (<bold>13</bold>), <tp:taxon-name>Tegenaria vignai</tp:taxon-name> (<bold>14</bold>), <tp:taxon-name>Tegenaria xenophontis</tp:taxon-name> (<bold>15</bold>) and <tp:taxon-name>Tegenaria bayrami</tp:taxon-name> sp. n. (star) in Turkey.</p></caption><graphic xmlns:xlink="http://www.w3.org/1999/xlink" xlink:href="ZooKeys-051-001-g007.jpg" position="float" orientation="portrait" xlink:type="simple"/></fig></tp:treatment-sec><ref-list><ref id="B7"><mixed-citation xmlns:xlink="http://www.w3.org/1999/xlink" xlink:type="simple"><person-group><name name-style="western"><surname>Brignoli</surname><given-names>PM</given-names></name></person-group>(<year>1978a</year>)<article-title> Ragni di Turchia IV. Leptonetidae, Dysderidae ed Agelenidae nuovi o interessanti di grotte della Turchia meridionale (Araneae).</article-title><source>Quaderni del Museo di Speleologia</source><volume>3</volume>: <fpage>37</fpage>-<lpage>54</lpage>.</mixed-citation></ref></ref-list></tp:taxon-treatment>
