# Supplementary material for: A new species of Tegenaria Latreille, 1804 (Araneae, Agelenidae) from Turkey
Source: Zookeys. 2010 Jul 23;(51):1–16. doi: 10.3897/zookeys.51.467 (PMC3088024; doi:10.3897/zookeys.51.467)
Supplement: XML Treatment for Tegenaria longimana [file zookeys.51.467-treatment16.xml]

<!DOCTYPE tp:taxon-treatment
  PUBLIC "-//TaxonX//DTD Taxonomic Treatment Publishing DTD v0 20100105//EN" "tax-treatment-NSO.dtd">
<tp:taxon-treatment xmlns:tp="http://www.plazi.org/taxpub"><tp:treatment-meta><mixed-citation publication-type="journal"><person-group><name><surname>Kaya</surname><given-names>Rahşen S.</given-names></name><name><surname>Kunt</surname><given-names>Kadir B.</given-names></name><name><surname>Marusik</surname><given-names>Yuri M.</given-names></name><name><surname>Uğurtaş</surname><given-names>İsmail H.</given-names></name></person-group><article-title>A new species of <italic>Tegenaria</italic> Latreille, 1804 (Araneae, Agelenidae) from Turkey</article-title><source>Zookeys</source><day>23</day><month>7</month><year>2010</year><volume>2010</volume><issue>51</issue><fpage>1</fpage><lpage>16</lpage><pub-id pub-id-type="doi">10.3897/zookeys.51.467</pub-id></mixed-citation></tp:treatment-meta><tp:nomenclature><label>15. </label><tp:taxon-name>
                        <tp:taxon-name-part taxon-name-part-type="genus">Tegenaria</tp:taxon-name-part> 
                        <tp:taxon-name-part taxon-name-part-type="species">longimana</tp:taxon-name-part>
                    </tp:taxon-name><tp:taxon-authority>Simon, 1898</tp:taxon-authority><xref ref-type="fig" rid="F6">Fig. 19</xref></tp:nomenclature><tp:treatment-sec sec-type="General distribution"><title>General distribution:</title><p>Turkey, Georgia and Russia.</p></tp:treatment-sec><tp:treatment-sec sec-type="Distribution in Turkey"><title>Distribution in Turkey:</title><p>Rize Province: Fındıklı District (50 km NE of Rize, towards Hopa); Artvin Province: Hopa District; Trabzon Province: Maçka District, Altındere Village, Sümela Monastery (<xref ref-type="bibr" rid="B8">Brignoli, 1978b</xref>).</p></tp:treatment-sec><tp:treatment-sec><!--Section generated to contain objects referenced in tp:taxon-treatment.--><fig id="F6" orientation="portrait" position="float"><label>Figure 19</label><caption><p>The distribution of <tp:taxon-name>Tegenaria bithyniae</tp:taxon-name> (<bold>1</bold>), <tp:taxon-name>Tegenaria longimana</tp:taxon-name> (<bold>2</bold>) and <tp:taxon-name>Tegenaria rhodiensis</tp:taxon-name> (<bold>3</bold>) in Turkey.</p></caption><graphic xmlns:xlink="http://www.w3.org/1999/xlink" xlink:href="ZooKeys-051-001-g006.jpg" position="float" orientation="portrait" xlink:type="simple"/></fig></tp:treatment-sec><ref-list><p>For a complete list of references see <xref ref-type="bibr" rid="B20">Platnick (2010)</xref>.</p><ref id="B8"><mixed-citation xmlns:xlink="http://www.w3.org/1999/xlink" xlink:type="simple"><person-group><name name-style="western"><surname>Brignoli</surname><given-names>PM</given-names></name></person-group>(<year>1978b</year>)<article-title> Ragni di Turchia V. Specie nuove o interessanti, cavernicole ed epigee, di varie famiglie (Araneae).</article-title><source>Revue Suisse de Zoologie</source><volume>85</volume>: <fpage>461</fpage>-<lpage>541</lpage>.</mixed-citation></ref><ref id="B20"><mixed-citation xmlns:xlink="http://www.w3.org/1999/xlink" xlink:type="simple"><person-group><name name-style="western"><surname>Platnick</surname><given-names>NI</given-names></name></person-group>(<year>2010</year>)<source> The world spider catalog, version 10.5. American Museum of Natural History.</source><ext-link ext-link-type="uri" xlink:href="http://research.amnh.org/entomology/spiders/catalog/index.html" xlink:type="simple">http://research.amnh.org/entomology/spiders/catalog/index.html</ext-link><comment>[accessed 26.IV.2010]</comment></mixed-citation></ref></ref-list></tp:taxon-treatment>
